# Supplementary material for: Response of MCF-7 Breast Cancer Cells Overexpressed with P-Glycoprotein to Apoptotic Induction after Photodynamic Therapy
Source: Molecules. 2021 Dec 6;26(23):7412. doi: 10.3390/molecules26237412 (PMC8658844; doi:10.3390/molecules26237412)
Supplement: Supplementary file 1 [file molecules-26-07412-s001.zip]

Archive with 1 entries (1 files):
- molecules-1441668-supplementary.pdf
